# Supplementary material for: DNA Methylation of α-Synuclein Intron 1 Is Significantly Decreased in the Frontal Cortex of Parkinson’s Individuals with GBA1 Mutations
Source: Int J Mol Sci. 2023 Jan 31;24(3):2687. doi: 10.3390/ijms24032687 (PMC9917152; doi:10.3390/ijms24032687)
Supplement: Supplementary file 1 [file ijms-24-02687-s001.zip]

Archive with 1 entries (1 files):
- ijms-1980849-supplementary.pdf
